# Supplementary material for: Distribution and Risk Factors of Malaria in the Greater Accra Region in Ghana
Source: Int J Environ Res Public Health. 2022 Sep 22;19(19):12006. doi: 10.3390/ijerph191912006 (PMC9566805; doi:10.3390/ijerph191912006)
Supplement: Supplementary file 1 [file ijerph-19-12006-s001.zip]

Archive with 1 entries (1 files):
- ijerph-1896699-supplementary.pdf
